# Supplementary material for: Bioactive Compounds and Antioxidant Composition of Nut Bars with Addition of Various Edible Insect Flours
Source: Molecules. 2023 Apr 18;28(8):3556. doi: 10.3390/molecules28083556 (PMC10143157; doi:10.3390/molecules28083556)
Supplement: Supplementary file 1 [file molecules-28-03556-s001.zip]

Archive with 1 entries (1 files):
- molecules-2355941-supplementary.pdf
